# Supplementary material for: Visfatin Mediates Malignant Behaviors through Adipose-Derived Stem Cells Intermediary in Breast Cancer
Source: Cancers (Basel). 2019 Dec 20;12(1):29. doi: 10.3390/cancers12010029 (PMC7016886; doi:10.3390/cancers12010029)
Supplement: Supplementary file 1 [file cancers-12-00029-s001.zip]

Archive with 2 entries (2 files):
- cancers-633319-supplementary materials.pdf
- cancers-633319-western blot.pdf
